# Supplementary material for: Taxonomy and distribution of the ant Cataglyphis setipes (Hymenoptera: Formicidae)
Source: Biodivers Data J. 2015 Mar 27;(3):e4447. doi: 10.3897/BDJ.3.e4447 (PMC4385905; doi:10.3897/BDJ.3.e4447)
Supplement: XML Treatment for Cataglyphis setipes [file BDJ.3.e4447-treatment1.xml]

<!DOCTYPE tp:taxon-treatment
  PUBLIC "-//TaxonX//DTD Taxonomic Treatment Publishing DTD v0 20100105//EN" "tax-treatment-NSO.dtd">
<tp:taxon-treatment xmlns:tp="http://www.plazi.org/taxpub"><tp:treatment-meta><mixed-citation publication-type="journal"><person-group><name><surname>Wachkoo</surname><given-names>Aijaz Ahmad</given-names></name><name><surname>Bharti</surname><given-names>Himender</given-names></name></person-group><article-title>Taxonomy and distribution of the ant <italic><tp:taxon-name><tp:taxon-name-part taxon-name-part-type="genus">Cataglyphis</tp:taxon-name-part> <tp:taxon-name-part taxon-name-part-type="species">setipes</tp:taxon-name-part></tp:taxon-name></italic> (<tp:taxon-name><tp:taxon-name-part taxon-name-part-type="order">Hymenoptera</tp:taxon-name-part></tp:taxon-name>: <tp:taxon-name><tp:taxon-name-part taxon-name-part-type="family">Formicidae</tp:taxon-name-part></tp:taxon-name>)</article-title><source>Biodivers Data J</source><day>27</day><month>3</month><year>2015</year><volume>2015</volume><issue>3</issue><pub-id pub-id-type="doi">10.3897/BDJ.3.e4447</pub-id></mixed-citation></tp:treatment-meta><tp:nomenclature><tp:taxon-name><tp:taxon-name-part taxon-name-part-type="genus">Cataglyphis</tp:taxon-name-part> <tp:taxon-name-part taxon-name-part-type="species">setipes</tp:taxon-name-part></tp:taxon-name><tp:taxon-authority>(Forel, 1894)</tp:taxon-authority><tp:nomenclature-citation-list><tp:nomenclature-citation><tp:taxon-name><tp:taxon-name-part taxon-name-part-type="genus">Myrmecocystus</tp:taxon-name-part> <tp:taxon-name-part taxon-name-part-type="species">viaticus</tp:taxon-name-part></tp:taxon-name><comment> r. <italic>setipes</italic><xref ref-type="bibr" rid="B1257419">Forel 1894</xref> 401 (w.) India (original description). <xref ref-type="bibr" rid="B1257429">Ruzsky 1902</xref>: 9 (q.m.); <xref ref-type="bibr" rid="B1257449">Imai et al. 1984</xref>: 9 (k.). Combination in <italic><tp:taxon-name><tp:taxon-name-part taxon-name-part-type="genus">Cataglyphis</tp:taxon-name-part></tp:taxon-name></italic>: <xref ref-type="bibr" rid="B1257466">Wheeler 1922</xref>: 945. Subspecies of <italic>bicolor</italic>: <xref ref-type="bibr" rid="B1257476">Emery 1906</xref>: 58; <xref ref-type="bibr" rid="B1257486">Emery 1908</xref>: 217; <xref ref-type="bibr" rid="B1257496">Santschi 1929</xref>: 49. Raised to species: <xref ref-type="bibr" rid="B1257506">Bingham 1903</xref>: 312; <xref ref-type="bibr" rid="B1257515">Collingwood 1961b</xref>: 289; <xref ref-type="bibr" rid="B1257525">Collingwood 1961a</xref>: 65; <xref ref-type="bibr" rid="B1257535">Arnol'di 1964</xref>: 1804; <xref ref-type="bibr" rid="B1257555">Arnol'di and Dlussky 1978</xref>: 554. Senior synonym of <italic>turcomanica</italic>: <xref ref-type="bibr" rid="B1257592">Dlussky et al. 1990</xref>: 155; <xref ref-type="bibr" rid="B1186211">Radchenko 1997</xref>: 435; of <italic>dschambulica</italic> and material of the unavailable name <italic>setipesdesertorum</italic>. <xref ref-type="bibr" rid="B1186211">Radchenko 1997</xref>: 435 places <italic>longipedem</italic> incorrectly as a junior synonym of <italic>setipes</italic>, but <italic>longipedem</italic> has priority. Revived from synonymy: Radchenko and Tinaut (in preparation).</comment></tp:nomenclature-citation></tp:nomenclature-citation-list></tp:nomenclature><tp:treatment-sec sec-type="materials"><title>Materials</title><list list-type="alpha-lower" list-content="occurrences"><list-item><p><bold>Type status:</bold> <named-content xmlns:xlink="http://www.w3.org/1999/xlink" content-type="dwc:typeStatus" xlink:type="simple">Syntype</named-content>. <bold>Occurrence:</bold> recordedBy: <named-content xmlns:xlink="http://www.w3.org/1999/xlink" content-type="dwc:recordedBy" xlink:type="simple">A. Forel</named-content>; individualCount: <named-content xmlns:xlink="http://www.w3.org/1999/xlink" content-type="dwc:individualCount" xlink:type="simple">1</named-content>; sex: <named-content xmlns:xlink="http://www.w3.org/1999/xlink" content-type="dwc:sex" xlink:type="simple">worker</named-content>; <bold>Location:</bold> country: <named-content xmlns:xlink="http://www.w3.org/1999/xlink" content-type="dwc:country" xlink:type="simple">India</named-content>; locality: <named-content xmlns:xlink="http://www.w3.org/1999/xlink" content-type="dwc:locality" xlink:type="simple">Nusseerabad, Rajpootana</named-content>; <bold>Record Level:</bold> institutionCode: <named-content xmlns:xlink="http://www.w3.org/1999/xlink" content-type="dwc:institutionCode" xlink:type="simple">MHNG, Geneva, Switzerland</named-content>; collectionCode: <named-content xmlns:xlink="http://www.w3.org/1999/xlink" content-type="dwc:collectionCode" xlink:type="simple">CASENT0249882</named-content></p></list-item><list-item><p><bold>Type status:</bold> <named-content xmlns:xlink="http://www.w3.org/1999/xlink" content-type="dwc:typeStatus" xlink:type="simple">Other material</named-content>. <bold>Occurrence:</bold> recordedBy: <named-content xmlns:xlink="http://www.w3.org/1999/xlink" content-type="dwc:recordedBy" xlink:type="simple">Aijaz A. Wachkoo</named-content>; individualCount: <named-content xmlns:xlink="http://www.w3.org/1999/xlink" content-type="dwc:individualCount" xlink:type="simple">3</named-content>; sex: <named-content xmlns:xlink="http://www.w3.org/1999/xlink" content-type="dwc:sex" xlink:type="simple">workers</named-content>; <bold>Location:</bold> country: <named-content xmlns:xlink="http://www.w3.org/1999/xlink" content-type="dwc:country" xlink:type="simple">India</named-content>; stateProvince: <named-content xmlns:xlink="http://www.w3.org/1999/xlink" content-type="dwc:stateProvince" xlink:type="simple">Himachal Pradesh</named-content>; locality: <named-content xmlns:xlink="http://www.w3.org/1999/xlink" content-type="dwc:locality" xlink:type="simple">Andretta</named-content>; verbatimElevation: <named-content xmlns:xlink="http://www.w3.org/1999/xlink" content-type="dwc:verbatimElevation" xlink:type="simple">930 m</named-content>; verbatimCoordinates: <named-content xmlns:xlink="http://www.w3.org/1999/xlink" content-type="dwc:verbatimCoordinates" xlink:type="simple">30°20.56'N 119°26.03'E</named-content>; verbatimLatitude: <named-content xmlns:xlink="http://www.w3.org/1999/xlink" content-type="dwc:verbatimLatitude" xlink:type="simple">32.0744°N</named-content>; verbatimLongitude: <named-content xmlns:xlink="http://www.w3.org/1999/xlink" content-type="dwc:verbatimLongitude" xlink:type="simple">76.5856°E</named-content>; <bold>Event:</bold> eventDate: <named-content xmlns:xlink="http://www.w3.org/1999/xlink" content-type="dwc:eventDate" xlink:type="simple">Jun-21-2010</named-content>; <bold>Record Level:</bold> institutionCode: <named-content xmlns:xlink="http://www.w3.org/1999/xlink" content-type="dwc:institutionCode" xlink:type="simple">PUPAC</named-content></p></list-item><list-item><p><bold>Type status:</bold> <named-content xmlns:xlink="http://www.w3.org/1999/xlink" content-type="dwc:typeStatus" xlink:type="simple">Other material</named-content>. <bold>Occurrence:</bold> recordedBy: <named-content xmlns:xlink="http://www.w3.org/1999/xlink" content-type="dwc:recordedBy" xlink:type="simple">Aijaz A. Wachkoo</named-content>; individualCount: <named-content xmlns:xlink="http://www.w3.org/1999/xlink" content-type="dwc:individualCount" xlink:type="simple">2</named-content>; sex: <named-content xmlns:xlink="http://www.w3.org/1999/xlink" content-type="dwc:sex" xlink:type="simple">workers</named-content>; <bold>Location:</bold> country: <named-content xmlns:xlink="http://www.w3.org/1999/xlink" content-type="dwc:country" xlink:type="simple">India</named-content>; stateProvince: <named-content xmlns:xlink="http://www.w3.org/1999/xlink" content-type="dwc:stateProvince" xlink:type="simple">Himachal Pradesh</named-content>; locality: <named-content xmlns:xlink="http://www.w3.org/1999/xlink" content-type="dwc:locality" xlink:type="simple">Jogi Panga</named-content>; verbatimElevation: <named-content xmlns:xlink="http://www.w3.org/1999/xlink" content-type="dwc:verbatimElevation" xlink:type="simple">600 m</named-content>; verbatimCoordinates: <named-content xmlns:xlink="http://www.w3.org/1999/xlink" content-type="dwc:verbatimCoordinates" xlink:type="simple">30°20.56'N 119°26.03'E</named-content>; verbatimLatitude: <named-content xmlns:xlink="http://www.w3.org/1999/xlink" content-type="dwc:verbatimLatitude" xlink:type="simple">31.3229°N</named-content>; verbatimLongitude: <named-content xmlns:xlink="http://www.w3.org/1999/xlink" content-type="dwc:verbatimLongitude" xlink:type="simple">76.1858°E</named-content>; <bold>Event:</bold> eventDate: <named-content xmlns:xlink="http://www.w3.org/1999/xlink" content-type="dwc:eventDate" xlink:type="simple">Sep-09-2008</named-content>; <bold>Record Level:</bold> institutionCode: <named-content xmlns:xlink="http://www.w3.org/1999/xlink" content-type="dwc:institutionCode" xlink:type="simple">PUPAC</named-content></p></list-item><list-item><p><bold>Type status:</bold> <named-content xmlns:xlink="http://www.w3.org/1999/xlink" content-type="dwc:typeStatus" xlink:type="simple">Other material</named-content>. <bold>Occurrence:</bold> recordedBy: <named-content xmlns:xlink="http://www.w3.org/1999/xlink" content-type="dwc:recordedBy" xlink:type="simple">Aijaz A. Wachkoo</named-content>; individualCount: <named-content xmlns:xlink="http://www.w3.org/1999/xlink" content-type="dwc:individualCount" xlink:type="simple">9</named-content>; sex: <named-content xmlns:xlink="http://www.w3.org/1999/xlink" content-type="dwc:sex" xlink:type="simple">workers</named-content>; <bold>Location:</bold> country: <named-content xmlns:xlink="http://www.w3.org/1999/xlink" content-type="dwc:country" xlink:type="simple">India</named-content>; stateProvince: <named-content xmlns:xlink="http://www.w3.org/1999/xlink" content-type="dwc:stateProvince" xlink:type="simple">Himachal Pradesh</named-content>; locality: <named-content xmlns:xlink="http://www.w3.org/1999/xlink" content-type="dwc:locality" xlink:type="simple">Khatiar</named-content>; verbatimElevation: <named-content xmlns:xlink="http://www.w3.org/1999/xlink" content-type="dwc:verbatimElevation" xlink:type="simple">450 m</named-content>; verbatimLatitude: <named-content xmlns:xlink="http://www.w3.org/1999/xlink" content-type="dwc:verbatimLatitude" xlink:type="simple">31.5810°N</named-content>; verbatimLongitude: <named-content xmlns:xlink="http://www.w3.org/1999/xlink" content-type="dwc:verbatimLongitude" xlink:type="simple">75.5516°E</named-content>; <bold>Event:</bold> eventDate: <named-content xmlns:xlink="http://www.w3.org/1999/xlink" content-type="dwc:eventDate" xlink:type="simple">Jun-03-2009</named-content>; <bold>Record Level:</bold> institutionCode: <named-content xmlns:xlink="http://www.w3.org/1999/xlink" content-type="dwc:institutionCode" xlink:type="simple">PUPAC</named-content></p></list-item><list-item><p><bold>Type status:</bold> <named-content xmlns:xlink="http://www.w3.org/1999/xlink" content-type="dwc:typeStatus" xlink:type="simple">Other material</named-content>. <bold>Occurrence:</bold> recordedBy: <named-content xmlns:xlink="http://www.w3.org/1999/xlink" content-type="dwc:recordedBy" xlink:type="simple">Aijaz A. Wachkoo</named-content>; individualCount: <named-content xmlns:xlink="http://www.w3.org/1999/xlink" content-type="dwc:individualCount" xlink:type="simple">21</named-content>; sex: <named-content xmlns:xlink="http://www.w3.org/1999/xlink" content-type="dwc:sex" xlink:type="simple">workers</named-content>; <bold>Location:</bold> country: <named-content xmlns:xlink="http://www.w3.org/1999/xlink" content-type="dwc:country" xlink:type="simple">India</named-content>; stateProvince: <named-content xmlns:xlink="http://www.w3.org/1999/xlink" content-type="dwc:stateProvince" xlink:type="simple">Himachal Pradesh</named-content>; locality: <named-content xmlns:xlink="http://www.w3.org/1999/xlink" content-type="dwc:locality" xlink:type="simple">Khatiar</named-content>; verbatimElevation: <named-content xmlns:xlink="http://www.w3.org/1999/xlink" content-type="dwc:verbatimElevation" xlink:type="simple">450 m</named-content>; verbatimCoordinates: <named-content xmlns:xlink="http://www.w3.org/1999/xlink" content-type="dwc:verbatimCoordinates" xlink:type="simple">30°20.56'N 119°26.03'E</named-content>; verbatimLatitude: <named-content xmlns:xlink="http://www.w3.org/1999/xlink" content-type="dwc:verbatimLatitude" xlink:type="simple">31.5810°N</named-content>; verbatimLongitude: <named-content xmlns:xlink="http://www.w3.org/1999/xlink" content-type="dwc:verbatimLongitude" xlink:type="simple">75.5516°E</named-content>; <bold>Event:</bold> eventDate: <named-content xmlns:xlink="http://www.w3.org/1999/xlink" content-type="dwc:eventDate" xlink:type="simple">Oct-11-2009</named-content>; <bold>Record Level:</bold> institutionCode: <named-content xmlns:xlink="http://www.w3.org/1999/xlink" content-type="dwc:institutionCode" xlink:type="simple">PUPAC</named-content></p></list-item><list-item><p><bold>Type status:</bold> <named-content xmlns:xlink="http://www.w3.org/1999/xlink" content-type="dwc:typeStatus" xlink:type="simple">Other material</named-content>. <bold>Occurrence:</bold> recordedBy: <named-content xmlns:xlink="http://www.w3.org/1999/xlink" content-type="dwc:recordedBy" xlink:type="simple">Aijaz A. Wachkoo</named-content>; individualCount: <named-content xmlns:xlink="http://www.w3.org/1999/xlink" content-type="dwc:individualCount" xlink:type="simple">1</named-content>; sex: <named-content xmlns:xlink="http://www.w3.org/1999/xlink" content-type="dwc:sex" xlink:type="simple">queen</named-content>; <bold>Location:</bold> country: <named-content xmlns:xlink="http://www.w3.org/1999/xlink" content-type="dwc:country" xlink:type="simple">India</named-content>; stateProvince: <named-content xmlns:xlink="http://www.w3.org/1999/xlink" content-type="dwc:stateProvince" xlink:type="simple">Himachal Pradesh</named-content>; locality: <named-content xmlns:xlink="http://www.w3.org/1999/xlink" content-type="dwc:locality" xlink:type="simple">Khatiar</named-content>; verbatimElevation: <named-content xmlns:xlink="http://www.w3.org/1999/xlink" content-type="dwc:verbatimElevation" xlink:type="simple">450 m</named-content>; verbatimLatitude: <named-content xmlns:xlink="http://www.w3.org/1999/xlink" content-type="dwc:verbatimLatitude" xlink:type="simple">31.5810°N</named-content>; verbatimLongitude: <named-content xmlns:xlink="http://www.w3.org/1999/xlink" content-type="dwc:verbatimLongitude" xlink:type="simple">75.5516°E</named-content>; <bold>Event:</bold> eventDate: <named-content xmlns:xlink="http://www.w3.org/1999/xlink" content-type="dwc:eventDate" xlink:type="simple">Oct-11-2009</named-content>; <bold>Record Level:</bold> institutionCode: <named-content xmlns:xlink="http://www.w3.org/1999/xlink" content-type="dwc:institutionCode" xlink:type="simple">PUPAC</named-content></p></list-item><list-item><p><bold>Type status:</bold> <named-content xmlns:xlink="http://www.w3.org/1999/xlink" content-type="dwc:typeStatus" xlink:type="simple">Other material</named-content>. <bold>Occurrence:</bold> recordedBy: <named-content xmlns:xlink="http://www.w3.org/1999/xlink" content-type="dwc:recordedBy" xlink:type="simple">Aijaz A. Wachkoo</named-content>; individualCount: <named-content xmlns:xlink="http://www.w3.org/1999/xlink" content-type="dwc:individualCount" xlink:type="simple">6</named-content>; sex: <named-content xmlns:xlink="http://www.w3.org/1999/xlink" content-type="dwc:sex" xlink:type="simple">males</named-content>; <bold>Location:</bold> country: <named-content xmlns:xlink="http://www.w3.org/1999/xlink" content-type="dwc:country" xlink:type="simple">India</named-content>; stateProvince: <named-content xmlns:xlink="http://www.w3.org/1999/xlink" content-type="dwc:stateProvince" xlink:type="simple">Himachal Pradesh</named-content>; locality: <named-content xmlns:xlink="http://www.w3.org/1999/xlink" content-type="dwc:locality" xlink:type="simple">Khatiar</named-content>; verbatimElevation: <named-content xmlns:xlink="http://www.w3.org/1999/xlink" content-type="dwc:verbatimElevation" xlink:type="simple">450 m</named-content>; verbatimLatitude: <named-content xmlns:xlink="http://www.w3.org/1999/xlink" content-type="dwc:verbatimLatitude" xlink:type="simple">31.5810°N</named-content>; verbatimLongitude: <named-content xmlns:xlink="http://www.w3.org/1999/xlink" content-type="dwc:verbatimLongitude" xlink:type="simple">75.5516°E</named-content>; <bold>Event:</bold> eventDate: <named-content xmlns:xlink="http://www.w3.org/1999/xlink" content-type="dwc:eventDate" xlink:type="simple">Oct-11-2009</named-content>; <bold>Record Level:</bold> institutionCode: <named-content xmlns:xlink="http://www.w3.org/1999/xlink" content-type="dwc:institutionCode" xlink:type="simple">PUPAC</named-content></p></list-item><list-item><p><bold>Type status:</bold> <named-content xmlns:xlink="http://www.w3.org/1999/xlink" content-type="dwc:typeStatus" xlink:type="simple">Other material</named-content>. <bold>Occurrence:</bold> recordedBy: <named-content xmlns:xlink="http://www.w3.org/1999/xlink" content-type="dwc:recordedBy" xlink:type="simple">Aijaz A. Wachkoo</named-content>; individualCount: <named-content xmlns:xlink="http://www.w3.org/1999/xlink" content-type="dwc:individualCount" xlink:type="simple">5</named-content>; sex: <named-content xmlns:xlink="http://www.w3.org/1999/xlink" content-type="dwc:sex" xlink:type="simple">workers</named-content>; <bold>Location:</bold> country: <named-content xmlns:xlink="http://www.w3.org/1999/xlink" content-type="dwc:country" xlink:type="simple">India</named-content>; stateProvince: <named-content xmlns:xlink="http://www.w3.org/1999/xlink" content-type="dwc:stateProvince" xlink:type="simple">Himachal Pradesh</named-content>; locality: <named-content xmlns:xlink="http://www.w3.org/1999/xlink" content-type="dwc:locality" xlink:type="simple">Kotla</named-content>; verbatimElevation: <named-content xmlns:xlink="http://www.w3.org/1999/xlink" content-type="dwc:verbatimElevation" xlink:type="simple">500 m</named-content>; verbatimLatitude: <named-content xmlns:xlink="http://www.w3.org/1999/xlink" content-type="dwc:verbatimLatitude" xlink:type="simple">31.8821°N</named-content>; verbatimLongitude: <named-content xmlns:xlink="http://www.w3.org/1999/xlink" content-type="dwc:verbatimLongitude" xlink:type="simple">75.9963°E</named-content>; <bold>Event:</bold> eventDate: <named-content xmlns:xlink="http://www.w3.org/1999/xlink" content-type="dwc:eventDate" xlink:type="simple">Oct-13-2008</named-content>; <bold>Record Level:</bold> institutionCode: <named-content xmlns:xlink="http://www.w3.org/1999/xlink" content-type="dwc:institutionCode" xlink:type="simple">PUPAC</named-content></p></list-item><list-item><p><bold>Type status:</bold> <named-content xmlns:xlink="http://www.w3.org/1999/xlink" content-type="dwc:typeStatus" xlink:type="simple">Other material</named-content>. <bold>Occurrence:</bold> recordedBy: <named-content xmlns:xlink="http://www.w3.org/1999/xlink" content-type="dwc:recordedBy" xlink:type="simple">Aijaz A. Wachkoo</named-content>; individualCount: <named-content xmlns:xlink="http://www.w3.org/1999/xlink" content-type="dwc:individualCount" xlink:type="simple">1</named-content>; sex: <named-content xmlns:xlink="http://www.w3.org/1999/xlink" content-type="dwc:sex" xlink:type="simple">worker</named-content>; <bold>Location:</bold> country: <named-content xmlns:xlink="http://www.w3.org/1999/xlink" content-type="dwc:country" xlink:type="simple">India</named-content>; stateProvince: <named-content xmlns:xlink="http://www.w3.org/1999/xlink" content-type="dwc:stateProvince" xlink:type="simple">Himachal Pradesh</named-content>; locality: <named-content xmlns:xlink="http://www.w3.org/1999/xlink" content-type="dwc:locality" xlink:type="simple">Nahan</named-content>; verbatimElevation: <named-content xmlns:xlink="http://www.w3.org/1999/xlink" content-type="dwc:verbatimElevation" xlink:type="simple">760 m</named-content>; verbatimLatitude: <named-content xmlns:xlink="http://www.w3.org/1999/xlink" content-type="dwc:verbatimLatitude" xlink:type="simple">30.5596°N</named-content>; verbatimLongitude: <named-content xmlns:xlink="http://www.w3.org/1999/xlink" content-type="dwc:verbatimLongitude" xlink:type="simple">77.2960°E</named-content>; <bold>Event:</bold> eventDate: <named-content xmlns:xlink="http://www.w3.org/1999/xlink" content-type="dwc:eventDate" xlink:type="simple">Aug-23-2009</named-content>; <bold>Record Level:</bold> institutionCode: <named-content xmlns:xlink="http://www.w3.org/1999/xlink" content-type="dwc:institutionCode" xlink:type="simple">PUPAC</named-content></p></list-item><list-item><p><bold>Type status:</bold> <named-content xmlns:xlink="http://www.w3.org/1999/xlink" content-type="dwc:typeStatus" xlink:type="simple">Other material</named-content>. <bold>Occurrence:</bold> recordedBy: <named-content xmlns:xlink="http://www.w3.org/1999/xlink" content-type="dwc:recordedBy" xlink:type="simple">Aijaz A. Wachkoo</named-content>; individualCount: <named-content xmlns:xlink="http://www.w3.org/1999/xlink" content-type="dwc:individualCount" xlink:type="simple">2</named-content>; sex: <named-content xmlns:xlink="http://www.w3.org/1999/xlink" content-type="dwc:sex" xlink:type="simple">workers</named-content>; <bold>Location:</bold> country: <named-content xmlns:xlink="http://www.w3.org/1999/xlink" content-type="dwc:country" xlink:type="simple">India</named-content>; stateProvince: <named-content xmlns:xlink="http://www.w3.org/1999/xlink" content-type="dwc:stateProvince" xlink:type="simple">Himachal Pradesh</named-content>; locality: <named-content xmlns:xlink="http://www.w3.org/1999/xlink" content-type="dwc:locality" xlink:type="simple">Poanta Sahib</named-content>; verbatimElevation: <named-content xmlns:xlink="http://www.w3.org/1999/xlink" content-type="dwc:verbatimElevation" xlink:type="simple">420 m</named-content>; verbatimLatitude: <named-content xmlns:xlink="http://www.w3.org/1999/xlink" content-type="dwc:verbatimLatitude" xlink:type="simple">30.4384°N</named-content>; verbatimLongitude: <named-content xmlns:xlink="http://www.w3.org/1999/xlink" content-type="dwc:verbatimLongitude" xlink:type="simple">77.6239°E</named-content>; <bold>Event:</bold> eventDate: <named-content xmlns:xlink="http://www.w3.org/1999/xlink" content-type="dwc:eventDate" xlink:type="simple">Aug-19-2009</named-content>; <bold>Record Level:</bold> institutionCode: <named-content xmlns:xlink="http://www.w3.org/1999/xlink" content-type="dwc:institutionCode" xlink:type="simple">PUPAC</named-content></p></list-item><list-item><p><bold>Type status:</bold> <named-content xmlns:xlink="http://www.w3.org/1999/xlink" content-type="dwc:typeStatus" xlink:type="simple">Other material</named-content>. <bold>Occurrence:</bold> recordedBy: <named-content xmlns:xlink="http://www.w3.org/1999/xlink" content-type="dwc:recordedBy" xlink:type="simple">Aijaz A. Wachkoo</named-content>; individualCount: <named-content xmlns:xlink="http://www.w3.org/1999/xlink" content-type="dwc:individualCount" xlink:type="simple">3</named-content>; sex: <named-content xmlns:xlink="http://www.w3.org/1999/xlink" content-type="dwc:sex" xlink:type="simple">workers</named-content>; <bold>Location:</bold> country: <named-content xmlns:xlink="http://www.w3.org/1999/xlink" content-type="dwc:country" xlink:type="simple">India</named-content>; stateProvince: <named-content xmlns:xlink="http://www.w3.org/1999/xlink" content-type="dwc:stateProvince" xlink:type="simple">Himachal Pradesh</named-content>; locality: <named-content xmlns:xlink="http://www.w3.org/1999/xlink" content-type="dwc:locality" xlink:type="simple">Renuka</named-content>; verbatimElevation: <named-content xmlns:xlink="http://www.w3.org/1999/xlink" content-type="dwc:verbatimElevation" xlink:type="simple">600 m</named-content>; verbatimLatitude: <named-content xmlns:xlink="http://www.w3.org/1999/xlink" content-type="dwc:verbatimLatitude" xlink:type="simple">30.6083°N</named-content>; verbatimLongitude: <named-content xmlns:xlink="http://www.w3.org/1999/xlink" content-type="dwc:verbatimLongitude" xlink:type="simple">77.4615°E</named-content>; <bold>Event:</bold> eventDate: <named-content xmlns:xlink="http://www.w3.org/1999/xlink" content-type="dwc:eventDate" xlink:type="simple">Aug-26-2009</named-content>; <bold>Record Level:</bold> institutionCode: <named-content xmlns:xlink="http://www.w3.org/1999/xlink" content-type="dwc:institutionCode" xlink:type="simple">PUPAC</named-content></p></list-item><list-item><p><bold>Type status:</bold> <named-content xmlns:xlink="http://www.w3.org/1999/xlink" content-type="dwc:typeStatus" xlink:type="simple">Other material</named-content>. <bold>Occurrence:</bold> recordedBy: <named-content xmlns:xlink="http://www.w3.org/1999/xlink" content-type="dwc:recordedBy" xlink:type="simple">Aijaz A. Wachkoo</named-content>; individualCount: <named-content xmlns:xlink="http://www.w3.org/1999/xlink" content-type="dwc:individualCount" xlink:type="simple">1</named-content>; sex: <named-content xmlns:xlink="http://www.w3.org/1999/xlink" content-type="dwc:sex" xlink:type="simple">worker</named-content>; <bold>Location:</bold> country: <named-content xmlns:xlink="http://www.w3.org/1999/xlink" content-type="dwc:country" xlink:type="simple">India</named-content>; stateProvince: <named-content xmlns:xlink="http://www.w3.org/1999/xlink" content-type="dwc:stateProvince" xlink:type="simple">Himachal Pradesh</named-content>; locality: <named-content xmlns:xlink="http://www.w3.org/1999/xlink" content-type="dwc:locality" xlink:type="simple">Terrace</named-content>; verbatimElevation: <named-content xmlns:xlink="http://www.w3.org/1999/xlink" content-type="dwc:verbatimElevation" xlink:type="simple">430 m</named-content>; verbatimLatitude: <named-content xmlns:xlink="http://www.w3.org/1999/xlink" content-type="dwc:verbatimLatitude" xlink:type="simple">31.9234°N</named-content>; verbatimLongitude: <named-content xmlns:xlink="http://www.w3.org/1999/xlink" content-type="dwc:verbatimLongitude" xlink:type="simple">75.9294°E</named-content>; <bold>Event:</bold> eventDate: <named-content xmlns:xlink="http://www.w3.org/1999/xlink" content-type="dwc:eventDate" xlink:type="simple">May-25-2009</named-content>; <bold>Record Level:</bold> institutionCode: <named-content xmlns:xlink="http://www.w3.org/1999/xlink" content-type="dwc:institutionCode" xlink:type="simple">PUPAC</named-content></p></list-item><list-item><p><bold>Type status:</bold> <named-content xmlns:xlink="http://www.w3.org/1999/xlink" content-type="dwc:typeStatus" xlink:type="simple">Other material</named-content>. <bold>Occurrence:</bold> recordedBy: <named-content xmlns:xlink="http://www.w3.org/1999/xlink" content-type="dwc:recordedBy" xlink:type="simple">Aijaz A. Wachkoo</named-content>; individualCount: <named-content xmlns:xlink="http://www.w3.org/1999/xlink" content-type="dwc:individualCount" xlink:type="simple">3</named-content>; sex: <named-content xmlns:xlink="http://www.w3.org/1999/xlink" content-type="dwc:sex" xlink:type="simple">workers</named-content>; <bold>Location:</bold> country: <named-content xmlns:xlink="http://www.w3.org/1999/xlink" content-type="dwc:country" xlink:type="simple">India</named-content>; stateProvince: <named-content xmlns:xlink="http://www.w3.org/1999/xlink" content-type="dwc:stateProvince" xlink:type="simple">Jammu and Kashmir</named-content>; locality: <named-content xmlns:xlink="http://www.w3.org/1999/xlink" content-type="dwc:locality" xlink:type="simple">Manda</named-content>; verbatimElevation: <named-content xmlns:xlink="http://www.w3.org/1999/xlink" content-type="dwc:verbatimElevation" xlink:type="simple">500 m</named-content>; verbatimLatitude: <named-content xmlns:xlink="http://www.w3.org/1999/xlink" content-type="dwc:verbatimLatitude" xlink:type="simple">32.7496°N</named-content>; verbatimLongitude: <named-content xmlns:xlink="http://www.w3.org/1999/xlink" content-type="dwc:verbatimLongitude" xlink:type="simple">74.8673°E</named-content>; <bold>Event:</bold> eventDate: <named-content xmlns:xlink="http://www.w3.org/1999/xlink" content-type="dwc:eventDate" xlink:type="simple">Aug-04-2010</named-content>; <bold>Record Level:</bold> institutionCode: <named-content xmlns:xlink="http://www.w3.org/1999/xlink" content-type="dwc:institutionCode" xlink:type="simple">PUPAC</named-content></p></list-item><list-item><p><bold>Type status:</bold> <named-content xmlns:xlink="http://www.w3.org/1999/xlink" content-type="dwc:typeStatus" xlink:type="simple">Other material</named-content>. <bold>Occurrence:</bold> recordedBy: <named-content xmlns:xlink="http://www.w3.org/1999/xlink" content-type="dwc:recordedBy" xlink:type="simple">Aijaz A. Wachkoo</named-content>; individualCount: <named-content xmlns:xlink="http://www.w3.org/1999/xlink" content-type="dwc:individualCount" xlink:type="simple">1</named-content>; sex: <named-content xmlns:xlink="http://www.w3.org/1999/xlink" content-type="dwc:sex" xlink:type="simple">worker</named-content>; <bold>Location:</bold> country: <named-content xmlns:xlink="http://www.w3.org/1999/xlink" content-type="dwc:country" xlink:type="simple">India</named-content>; stateProvince: <named-content xmlns:xlink="http://www.w3.org/1999/xlink" content-type="dwc:stateProvince" xlink:type="simple">Jammu and Kashmir</named-content>; locality: <named-content xmlns:xlink="http://www.w3.org/1999/xlink" content-type="dwc:locality" xlink:type="simple">Mansar</named-content>; verbatimElevation: <named-content xmlns:xlink="http://www.w3.org/1999/xlink" content-type="dwc:verbatimElevation" xlink:type="simple">690 m</named-content>; verbatimLatitude: <named-content xmlns:xlink="http://www.w3.org/1999/xlink" content-type="dwc:verbatimLatitude" xlink:type="simple">32.6979°N</named-content>; verbatimLongitude: <named-content xmlns:xlink="http://www.w3.org/1999/xlink" content-type="dwc:verbatimLongitude" xlink:type="simple">75.1489°E</named-content>; <bold>Event:</bold> eventDate: <named-content xmlns:xlink="http://www.w3.org/1999/xlink" content-type="dwc:eventDate" xlink:type="simple">Aug-03-2010</named-content>; <bold>Record Level:</bold> institutionCode: <named-content xmlns:xlink="http://www.w3.org/1999/xlink" content-type="dwc:institutionCode" xlink:type="simple">PUPAC</named-content></p></list-item><list-item><p><bold>Type status:</bold> <named-content xmlns:xlink="http://www.w3.org/1999/xlink" content-type="dwc:typeStatus" xlink:type="simple">Other material</named-content>. <bold>Occurrence:</bold> recordedBy: <named-content xmlns:xlink="http://www.w3.org/1999/xlink" content-type="dwc:recordedBy" xlink:type="simple">Aijaz A. Wachkoo</named-content>; individualCount: <named-content xmlns:xlink="http://www.w3.org/1999/xlink" content-type="dwc:individualCount" xlink:type="simple">3</named-content>; sex: <named-content xmlns:xlink="http://www.w3.org/1999/xlink" content-type="dwc:sex" xlink:type="simple">workers</named-content>; <bold>Location:</bold> country: <named-content xmlns:xlink="http://www.w3.org/1999/xlink" content-type="dwc:country" xlink:type="simple">India</named-content>; stateProvince: <named-content xmlns:xlink="http://www.w3.org/1999/xlink" content-type="dwc:stateProvince" xlink:type="simple">Jammu and Kashmir</named-content>; locality: <named-content xmlns:xlink="http://www.w3.org/1999/xlink" content-type="dwc:locality" xlink:type="simple">Surinsar</named-content>; verbatimElevation: <named-content xmlns:xlink="http://www.w3.org/1999/xlink" content-type="dwc:verbatimElevation" xlink:type="simple">700 m</named-content>; verbatimLatitude: <named-content xmlns:xlink="http://www.w3.org/1999/xlink" content-type="dwc:verbatimLatitude" xlink:type="simple">32.7009°N</named-content>; verbatimLongitude: <named-content xmlns:xlink="http://www.w3.org/1999/xlink" content-type="dwc:verbatimLongitude" xlink:type="simple">75.1512°E</named-content>; <bold>Event:</bold> eventDate: <named-content xmlns:xlink="http://www.w3.org/1999/xlink" content-type="dwc:eventDate" xlink:type="simple">Jul-14-2009</named-content>; <bold>Record Level:</bold> institutionCode: <named-content xmlns:xlink="http://www.w3.org/1999/xlink" content-type="dwc:institutionCode" xlink:type="simple">PUPAC</named-content></p></list-item><list-item><p><bold>Type status:</bold> <named-content xmlns:xlink="http://www.w3.org/1999/xlink" content-type="dwc:typeStatus" xlink:type="simple">Other material</named-content>. <bold>Occurrence:</bold> recordedBy: <named-content xmlns:xlink="http://www.w3.org/1999/xlink" content-type="dwc:recordedBy" xlink:type="simple">Aijaz A. Wachkoo</named-content>; individualCount: <named-content xmlns:xlink="http://www.w3.org/1999/xlink" content-type="dwc:individualCount" xlink:type="simple">3</named-content>; sex: <named-content xmlns:xlink="http://www.w3.org/1999/xlink" content-type="dwc:sex" xlink:type="simple">workers</named-content>; <bold>Location:</bold> country: <named-content xmlns:xlink="http://www.w3.org/1999/xlink" content-type="dwc:country" xlink:type="simple">India</named-content>; stateProvince: <named-content xmlns:xlink="http://www.w3.org/1999/xlink" content-type="dwc:stateProvince" xlink:type="simple">Uttarakhand</named-content>; locality: <named-content xmlns:xlink="http://www.w3.org/1999/xlink" content-type="dwc:locality" xlink:type="simple">Ranger’s College, Dehradun</named-content>; verbatimElevation: <named-content xmlns:xlink="http://www.w3.org/1999/xlink" content-type="dwc:verbatimElevation" xlink:type="simple">660 m</named-content>; verbatimLatitude: <named-content xmlns:xlink="http://www.w3.org/1999/xlink" content-type="dwc:verbatimLatitude" xlink:type="simple">30.1921°N</named-content>; verbatimLongitude: <named-content xmlns:xlink="http://www.w3.org/1999/xlink" content-type="dwc:verbatimLongitude" xlink:type="simple">78.2400°E</named-content>; <bold>Event:</bold> eventDate: <named-content xmlns:xlink="http://www.w3.org/1999/xlink" content-type="dwc:eventDate" xlink:type="simple">May-27-2010</named-content>; <bold>Record Level:</bold> institutionCode: <named-content xmlns:xlink="http://www.w3.org/1999/xlink" content-type="dwc:institutionCode" xlink:type="simple">PUPAC</named-content></p></list-item><list-item><p><bold>Type status:</bold> <named-content xmlns:xlink="http://www.w3.org/1999/xlink" content-type="dwc:typeStatus" xlink:type="simple">Other material</named-content>. <bold>Occurrence:</bold> recordedBy: <named-content xmlns:xlink="http://www.w3.org/1999/xlink" content-type="dwc:recordedBy" xlink:type="simple">Aijaz A. Wachkoo</named-content>; individualCount: <named-content xmlns:xlink="http://www.w3.org/1999/xlink" content-type="dwc:individualCount" xlink:type="simple">1</named-content>; sex: <named-content xmlns:xlink="http://www.w3.org/1999/xlink" content-type="dwc:sex" xlink:type="simple">worker</named-content>; <bold>Location:</bold> country: <named-content xmlns:xlink="http://www.w3.org/1999/xlink" content-type="dwc:country" xlink:type="simple">India</named-content>; stateProvince: <named-content xmlns:xlink="http://www.w3.org/1999/xlink" content-type="dwc:stateProvince" xlink:type="simple">Uttarakhand</named-content>; locality: <named-content xmlns:xlink="http://www.w3.org/1999/xlink" content-type="dwc:locality" xlink:type="simple">Selaqui, Dehradun</named-content>; verbatimElevation: <named-content xmlns:xlink="http://www.w3.org/1999/xlink" content-type="dwc:verbatimElevation" xlink:type="simple">670 m</named-content>; verbatimLatitude: <named-content xmlns:xlink="http://www.w3.org/1999/xlink" content-type="dwc:verbatimLatitude" xlink:type="simple">30.3720°N</named-content>; verbatimLongitude: <named-content xmlns:xlink="http://www.w3.org/1999/xlink" content-type="dwc:verbatimLongitude" xlink:type="simple">77.8605°E</named-content>; <bold>Event:</bold> eventDate: <named-content xmlns:xlink="http://www.w3.org/1999/xlink" content-type="dwc:eventDate" xlink:type="simple">Aug-08-2009</named-content>; <bold>Record Level:</bold> institutionCode: <named-content xmlns:xlink="http://www.w3.org/1999/xlink" content-type="dwc:institutionCode" xlink:type="simple">PUPAC</named-content></p></list-item></list></tp:treatment-sec><tp:treatment-sec sec-type="Description"><title>Description</title><p><bold>Worker</bold> (Fig. <xref ref-type="fig" rid="F1186287">1</xref>).</p><p><bold>Worker measurements:</bold> HL 1.54-2.97; HW 1.32-3.08; EL 0.42-0.77; SL 1.90-3.24; PnW 0.99-1.99; WL 2.55-4.90; PL 0.37-0.74; PW 0.31-0.69; GL 1.80-4.22 mm. Indices: CI 86-104; SI 105-144; REL 25-28 (n=25).</p><p>Head with almost parallel sides and gradually convex posterior margin, wider than long in major worker and longer than wide in minor worker; clypeus carinate in major worker and subcarinate in minor worker; anterior clypeal margin convex, medially shallowly concave to transverse; eyes prominent, situated distinctly above the midlength of lateral head margins; 3 small ocelli present; antennae 12-segmented, scapes long, distinctly longer than head length, surpass posterior margin by about one-third of their length in major worker and by half of their length in minor worker; mandibles with 5 to 7 teeth, if more than 5 teeth present, then the third tooth counting from the apex is larger and longer than the fourth; fourth tooth smaller in size than basal two in 6 -toothed specimens; fourth and fifth smaller than basal two in 7-toothed specimens. Maxillae with long hairs; basal segment of maxillae flat.</p><p>Mesosoma typical for this genus; pronotum convex; propodeum low, gradually arched, its dorsal surface distinctly longer than posterior one; propodeal spiracles distinctly slit-like, and very long; petiole obviously nodiform, with rounded node dorsum; long legs.</p><p>Surface of whole body covered with dense microreticulation, appears dull, although not strongly matt; mandibles striate with few scattered punctures.</p><p>Body with sparse standing pilosity, denser on head and the underside of gaster; pubescence minute and fine, relatively denser on mesosoma with a silvery glint; antennal funiculus with fine, short appressed to decumbent pubescence, scapes with suberect hairs; legs covered with dense macrosetae.</p><p>Head, mesosoma and node of petiole dark red; gaster black; legs a shade darker than mesosoma, almost black.</p><p><bold>Queen</bold> (Fig. <xref ref-type="fig" rid="F1186298">2</xref>).</p><p><bold>Queen measurements:</bold> HL 2.79; HW 2.85; EL 0.77; SL 2.55; WL 4.56; PL 0.67; PW 0.96; GL 5.27 mm. Indices: CI 102; SI 89; REL 28 (n=1).</p><p>As in major worker, with modifications expected for caste and the following differences: head narrower and scapes shorter than in major worker, surpassing posterior margin by three-tenths their length; clypeus subcarinate; mesosoma enlarged, mesonotum not constricted; petiole compressed anterolaterally, narrower in profile but wider in dorsal view than in major worker; mesepimeron with a posterodorsal (epimeral) lobe that covers mesothoracic spiracle and forms a seemingly isolated plate.</p><p><bold>Male</bold> (Fig. <xref ref-type="fig" rid="F1186307">3</xref>).</p><p><bold>Male measurements:</bold> HL 1.80-2.04; HW 1.86-1.94; EL 0.63-0.76; SL 2.61-2.91; WL 3.98-4.28; PL 0.46-0.50; PW 0.75-0.94; GL 4.46-4.96 mm. Indices: CI 95-103; SI 140-150; REL 35-37 (n=5).</p><p>Head subquadrate about as long as wide; eyes subglobulose, convex, large and bulging, breaking head outline in full-face view; 3prominent ocelli present; antennae 13-segmented, filiform, scapes long, surpass posterior margin of head by more than half their length; clypeus subcarinate in some specimens with round anterolateral corners; mandibles slender, curved and strap-like, apical tooth simple, acute, remainder without any dentition in some specimens and with well differentiated apical and basal tooth in some specimens.</p><p>Notauli absent; parapsidal lines prominent, diverging anteriorly; mesepimeron with a posterodorsal (epimeral) lobe that covers mesothoracic spiracle and forms a seemingly isolated plate; jugal lobe of hind wing absent; dorsal margin of petiole, in anterior view, shallowly concave to broadly round; propodeal declivity broadly rounded; propodeal spiracle elongate, slit shaped.</p><p>Basimeres large, broad at the base and tapering to a blunt point; in dorsal view, telomeres elongate anteroposteriorly, oval and rounded apically in lateral view covered by scrobiculae; both the basimeres and telomeres are setose; basimedialtelomeral process with flat broad parallel base, apex roughly dumbbell shaped, about one third the length of the telomere; cuspides small, triangular,with peg-like teeth on medial face, bent toward digiti; digiti smooth, much longer than cuspides, about 2 times the length of cuspides and usually bent towards each other apically; in lateral view digiti falcate and gently downcurved; penisvalva projecting with apices of each penisvalva directed posterolaterally. Subgenital plate concave and bilobed posterolaterally, with short triangular process in the centre of posterior margin.</p><p>Body covered with relatively more dense erect hairs especially on underside of gaster and parameres than in other conspecific castes, in addition to normal pubescence.</p><p>Head, mesosoma and petiole black, gaster light brown; sculpture as in worker caste.</p></tp:treatment-sec><tp:treatment-sec sec-type="Diagnosis"><title>Diagnosis</title><p>This species most resembles <italic><tp:taxon-name><tp:taxon-name-part taxon-name-part-type="genus">C.</tp:taxon-name-part> <tp:taxon-name-part taxon-name-part-type="species">indica</tp:taxon-name-part></tp:taxon-name></italic> from which it separates by lighter body colour; dense setae on tibiae and rounded propodeum whilst latter is characterized by darker body colour, sparse setae on tibiae and much angular propodeum. However, the workers are rather variable in the characters used to differentiate <italic><tp:taxon-name><tp:taxon-name-part taxon-name-part-type="genus">C.</tp:taxon-name-part> <tp:taxon-name-part taxon-name-part-type="species">setipes</tp:taxon-name-part></tp:taxon-name></italic> and <italic><tp:taxon-name><tp:taxon-name-part taxon-name-part-type="genus">C.</tp:taxon-name-part> <tp:taxon-name-part taxon-name-part-type="species">indica</tp:taxon-name-part></tp:taxon-name></italic> and therefore, discovery of males of <italic><tp:taxon-name><tp:taxon-name-part taxon-name-part-type="genus">C.</tp:taxon-name-part> <tp:taxon-name-part taxon-name-part-type="species">indica</tp:taxon-name-part></tp:taxon-name></italic> in future, may prove pivotal in taxonomic decision regarding its validity based on the characters expressed by males.</p></tp:treatment-sec><tp:treatment-sec sec-type="Distribution"><title>Distribution</title><p>This is one of the most conspicuous ant species found commonly in arid and semiarid zones of Central and South Asia.</p></tp:treatment-sec><tp:treatment-sec sec-type="Ecology"><title>Ecology</title><p>This species inhabits subtropical areas and is relatively easy to find because they preferentially occupy open habitats. These ants have been observed to form permanent nests in dry soil; nests can be easily located in bare ground and along roadside. Workers of this species usually forage individually and raise gaster in locomotion.</p></tp:treatment-sec><tp:treatment-sec><!--Section generated to contain objects referenced in tp:taxon-treatment.--><fig-group id="F1186287" position="float" orientation="portrait"><caption><p><italic><tp:taxon-name><tp:taxon-name-part taxon-name-part-type="genus">Cataglyphis</tp:taxon-name-part> <tp:taxon-name-part taxon-name-part-type="species">setipes</tp:taxon-name-part></tp:taxon-name></italic> (Forel, 1894).</p></caption><fig id="F1186292" position="float" orientation="portrait"><label>Figure 1a.</label><caption><p>Major worker head, full face view</p></caption><graphic xmlns:xlink="http://www.w3.org/1999/xlink" xlink:href="biodiversity_data_journal-3-e4447-g001_a.jpg" xlink:type="simple" position="float" orientation="portrait" id="oo_36325.jpg"/></fig><fig id="F1186293" position="float" orientation="portrait"><label>Figure 1b.</label><caption><p>Major worker body, lateral view</p></caption><graphic xmlns:xlink="http://www.w3.org/1999/xlink" xlink:href="biodiversity_data_journal-3-e4447-g001_b.jpg" xlink:type="simple" position="float" orientation="portrait" id="oo_36326.jpg"/></fig><fig id="F1186294" position="float" orientation="portrait"><label>Figure 1c.</label><caption><p>Major worker body, dorsal view</p></caption><graphic xmlns:xlink="http://www.w3.org/1999/xlink" xlink:href="biodiversity_data_journal-3-e4447-g001_c.jpg" xlink:type="simple" position="float" orientation="portrait" id="oo_36327.jpg"/></fig><fig id="F1186295" position="float" orientation="portrait"><label>Figure 1d.</label><caption><p>Minor worker head, full face view</p></caption><graphic xmlns:xlink="http://www.w3.org/1999/xlink" xlink:href="biodiversity_data_journal-3-e4447-g001_d.jpg" xlink:type="simple" position="float" orientation="portrait" id="oo_36328.jpg"/></fig><fig id="F1186296" position="float" orientation="portrait"><label>Figure 1e.</label><caption><p>Minor worker body, lateral view</p></caption><graphic xmlns:xlink="http://www.w3.org/1999/xlink" xlink:href="biodiversity_data_journal-3-e4447-g001_e.jpg" xlink:type="simple" position="float" orientation="portrait" id="oo_36330.jpg"/></fig><fig id="F1186297" position="float" orientation="portrait"><label>Figure 1f.</label><caption><p>Minor worker body, dorsal view</p></caption><graphic xmlns:xlink="http://www.w3.org/1999/xlink" xlink:href="biodiversity_data_journal-3-e4447-g001_f.jpg" xlink:type="simple" position="float" orientation="portrait" id="oo_36329.jpg"/></fig></fig-group><fig-group id="F1186298" position="float" orientation="portrait"><caption><p><italic><tp:taxon-name><tp:taxon-name-part taxon-name-part-type="genus">Cataglyphis</tp:taxon-name-part> <tp:taxon-name-part taxon-name-part-type="species">setipes</tp:taxon-name-part></tp:taxon-name></italic> (Forel, 1894).</p></caption><fig id="F1186303" position="float" orientation="portrait"><label>Figure 2a.</label><caption><p>Queen head, full face view</p></caption><graphic xmlns:xlink="http://www.w3.org/1999/xlink" xlink:href="biodiversity_data_journal-3-e4447-g002_a.jpg" xlink:type="simple" position="float" orientation="portrait" id="oo_36331.jpg"/></fig><fig id="F1186304" position="float" orientation="portrait"><label>Figure 2b.</label><caption><p>Queen body, lateral view</p></caption><graphic xmlns:xlink="http://www.w3.org/1999/xlink" xlink:href="biodiversity_data_journal-3-e4447-g002_b.jpg" xlink:type="simple" position="float" orientation="portrait" id="oo_36332.jpg"/></fig><fig id="F1186305" position="float" orientation="portrait"><label>Figure 2c.</label><caption><p>Queen body, dorsal view</p></caption><graphic xmlns:xlink="http://www.w3.org/1999/xlink" xlink:href="biodiversity_data_journal-3-e4447-g002_c.jpg" xlink:type="simple" position="float" orientation="portrait" id="oo_36333.jpg"/></fig></fig-group><fig-group id="F1186307" position="float" orientation="portrait"><caption><p><italic><tp:taxon-name><tp:taxon-name-part taxon-name-part-type="genus">Cataglyphis</tp:taxon-name-part> <tp:taxon-name-part taxon-name-part-type="species">setipes</tp:taxon-name-part></tp:taxon-name></italic> (Forel, 1894).</p></caption><fig id="F1186312" position="float" orientation="portrait"><label>Figure 3a.</label><caption><p>Male head, full face view</p></caption><graphic xmlns:xlink="http://www.w3.org/1999/xlink" xlink:href="biodiversity_data_journal-3-e4447-g003_a.jpg" xlink:type="simple" position="float" orientation="portrait" id="oo_36334.jpg"/></fig><fig id="F1186313" position="float" orientation="portrait"><label>Figure 3b.</label><caption><p>Male body, lateral view</p></caption><graphic xmlns:xlink="http://www.w3.org/1999/xlink" xlink:href="biodiversity_data_journal-3-e4447-g003_b.jpg" xlink:type="simple" position="float" orientation="portrait" id="oo_36335.jpg"/></fig><fig id="F1186314" position="float" orientation="portrait"><label>Figure 3c.</label><caption><p>Male body, dorsal view</p></caption><graphic xmlns:xlink="http://www.w3.org/1999/xlink" xlink:href="biodiversity_data_journal-3-e4447-g003_c.jpg" xlink:type="simple" position="float" orientation="portrait" id="oo_36337.jpg"/></fig><fig id="F1186315" position="float" orientation="portrait"><label>Figure 3d.</label><caption><p>Male, genitalia</p></caption><graphic xmlns:xlink="http://www.w3.org/1999/xlink" xlink:href="biodiversity_data_journal-3-e4447-g003_d.jpg" xlink:type="simple" position="float" orientation="portrait" id="oo_36336.jpg"/></fig></fig-group></tp:treatment-sec><ref-list><ref id="B1257419"><element-citation xmlns:xlink="http://www.w3.org/1999/xlink" publication-type="article" xlink:type="simple"><person-group person-group-type="author"><name name-style="western"><surname>Forel</surname><given-names>A.</given-names></name></person-group><year>1894</year><article-title>Les formicides de l'Empire des Indes et de Ceylan. Part 4.</article-title><source>Journal of the Bombay Natural History Society</source><volume>8</volume><fpage>396</fpage><lpage>420</lpage></element-citation></ref><ref id="B1257429"><element-citation xmlns:xlink="http://www.w3.org/1999/xlink" publication-type="article" xlink:type="simple"><person-group person-group-type="author"><name name-style="western"><surname>Ruzsky</surname><given-names>M.</given-names></name></person-group><year>1902</year><article-title>Materialy po mirmekologicheskoi faune Kavkaza i Kryma</article-title><source>Protokolamy Obshchestva Estestvoispytatelei pri Imperatorskomy Kazanskomy Universitete</source><volume>206</volume><fpage>1</fpage><lpage>33</lpage></element-citation></ref><ref id="B1257449"><element-citation xmlns:xlink="http://www.w3.org/1999/xlink" publication-type="article" xlink:type="simple"><person-group person-group-type="author"><name name-style="western"><surname>Imai</surname><given-names>H. T.</given-names></name><name name-style="western"><surname>Baroni Urbani</surname><given-names>C.</given-names></name><name name-style="western"><surname>Kubota</surname><given-names>M.</given-names></name><name name-style="western"><surname>Sharma</surname><given-names>G. P.</given-names></name><name name-style="western"><surname>Narasimhanna</surname><given-names>M. N.</given-names></name><name name-style="western"><surname>Das</surname><given-names>B. C.</given-names></name><name name-style="western"><surname>Sharma</surname><given-names>A. K.</given-names></name><name name-style="western"><surname>Sharma</surname><given-names>A.</given-names></name><name name-style="western"><surname>Deodikar</surname><given-names>G. B.</given-names></name><name name-style="western"><surname>Vaidya</surname><given-names>V. G.</given-names></name><name name-style="western"><surname>Rajasekarasetty</surname><given-names>M. R.</given-names></name></person-group><year>1984</year><article-title>Karylogical survey of Indian ants</article-title><source>Japanese Journal of Genetics</source><volume>59</volume><fpage>1</fpage><lpage>32</lpage><pub-id pub-id-type="doi">10.1266/jjg.59.1</pub-id></element-citation></ref><ref id="B1257466"><element-citation xmlns:xlink="http://www.w3.org/1999/xlink" publication-type="article" xlink:type="simple"><person-group person-group-type="author"><name name-style="western"><surname>Wheeler</surname><given-names>W. M.</given-names></name></person-group><year>1922</year><article-title>The ants of the Belgian Congo</article-title><source>Bulletin of the American Museum of Natural History</source><volume>45</volume><fpage>1</fpage><lpage>1139</lpage></element-citation></ref><ref id="B1257476"><element-citation xmlns:xlink="http://www.w3.org/1999/xlink" publication-type="article" xlink:type="simple"><person-group person-group-type="author"><name name-style="western"><surname>Emery</surname><given-names>C.</given-names></name></person-group><year>1906</year><article-title>Rassegna critica delle specie paleartiche del genere <italic><tp:taxon-name><tp:taxon-name-part taxon-name-part-type="genus">Myrmecocystus</tp:taxon-name-part></tp:taxon-name></italic></article-title><source>Memorie della R. Accademia delle Scienze dell'Istituto di Bologna</source><volume>3</volume><fpage>47</fpage><lpage>61</lpage></element-citation></ref><ref id="B1257486"><element-citation xmlns:xlink="http://www.w3.org/1999/xlink" publication-type="article" xlink:type="simple"><person-group person-group-type="author"><name name-style="western"><surname>Emery</surname><given-names>C.</given-names></name></person-group><year>1908</year><article-title><italic><tp:taxon-name><tp:taxon-name-part taxon-name-part-type="genus">Myrmecocystus</tp:taxon-name-part> <tp:taxon-name-part taxon-name-part-type="species">viaticus</tp:taxon-name-part></tp:taxon-name></italic> et formes voisines</article-title><source>Bulletin de la Société Vaudoise des Sciences Naturelles</source><volume>44</volume><fpage>213</fpage><lpage>217</lpage></element-citation></ref><ref id="B1257496"><element-citation xmlns:xlink="http://www.w3.org/1999/xlink" publication-type="article" xlink:type="simple"><person-group person-group-type="author"><name name-style="western"><surname>Santschi</surname><given-names>F.</given-names></name></person-group><year>1929</year><article-title>Etude sur les <italic><tp:taxon-name><tp:taxon-name-part taxon-name-part-type="genus">Cataglyphis</tp:taxon-name-part></tp:taxon-name></italic></article-title><source>Revue Suisse de Zoologie</source><volume>36</volume><fpage>25</fpage><lpage>70</lpage></element-citation></ref><ref id="B1257506"><element-citation xmlns:xlink="http://www.w3.org/1999/xlink" publication-type="book" xlink:type="simple"><person-group person-group-type="author"><name name-style="western"><surname>Bingham</surname><given-names>C. T.</given-names></name></person-group><year>1903</year><source>The fauna of British India, including Ceylon and Burma. <tp:taxon-name><tp:taxon-name-part taxon-name-part-type="order">Hymenoptera</tp:taxon-name-part></tp:taxon-name> 2. Ants and Cuckoo-Wasps</source><publisher-loc>London</publisher-loc><size units="page">506</size></element-citation></ref><ref id="B1257515"><element-citation xmlns:xlink="http://www.w3.org/1999/xlink" publication-type="article" xlink:type="simple"><person-group person-group-type="author"><name name-style="western"><surname>Collingwood</surname><given-names>C. A.</given-names></name></person-group><year>1961</year><article-title>Ergebnisse der Deutschen Afghanistan-Expedition 1956 der Landessammlungen für Naturkunde Karlsruhe</article-title><source>Beiträge zur Naturkundlichen Forschung in Südwestdeutschland</source><volume>19</volume><fpage>289</fpage><lpage>290</lpage></element-citation></ref><ref id="B1257525"><element-citation xmlns:xlink="http://www.w3.org/1999/xlink" publication-type="article" xlink:type="simple"><person-group person-group-type="author"><name name-style="western"><surname>Collingwood</surname><given-names>C. A.</given-names></name></person-group><year>1961</year><article-title>The 3rd. Danish expedition to Central Asia. Zoological Results 27. <tp:taxon-name><tp:taxon-name-part taxon-name-part-type="family">Formicidae</tp:taxon-name-part></tp:taxon-name> from Afghanistan</article-title><source>Videnskabelige Meddelelser fra Dansk Naturhistorisk Forening</source><volume>123</volume><fpage>51</fpage><lpage>79</lpage></element-citation></ref><ref id="B1257535"><element-citation xmlns:xlink="http://www.w3.org/1999/xlink" publication-type="article" xlink:type="simple"><person-group person-group-type="author"><name name-style="western"><surname>Arnol'di</surname><given-names>K. V.</given-names></name></person-group><year>1964</year><article-title>Vysshie i spetsializirovannye predstaviteli murav'ev-begunkov i faetonchikov roda <italic><tp:taxon-name><tp:taxon-name-part taxon-name-part-type="genus">Cataglyphis</tp:taxon-name-part></tp:taxon-name></italic> v faune SSSR</article-title><source>Zoologicheskii Zhurnal</source><volume>43</volume><fpage>1800</fpage><lpage>1815</lpage></element-citation></ref><ref id="B1257555"><element-citation xmlns:xlink="http://www.w3.org/1999/xlink" publication-type="chapter" xlink:type="simple"><person-group person-group-type="author"><name name-style="western"><surname>Arnol'di</surname><given-names>K. V.</given-names></name><name name-style="western"><surname>Dlussky</surname><given-names>G. M.</given-names></name></person-group><year>1978</year><chapter-title>Superfam. <tp:taxon-name><tp:taxon-name-part taxon-name-part-type="superfamily">Formicoidea</tp:taxon-name-part></tp:taxon-name>. 1. Fam. <tp:taxon-name><tp:taxon-name-part taxon-name-part-type="family">Formicidae</tp:taxon-name-part></tp:taxon-name> - ants</chapter-title><person-group person-group-type="editor"><name name-style="western"><surname>Medvedev</surname><given-names>G. S.</given-names></name></person-group><source>Keys to the insects of the European part of the USSR. Vol. 3. <tp:taxon-name><tp:taxon-name-part taxon-name-part-type="order">Hymenoptera</tp:taxon-name-part></tp:taxon-name>. Part 1. Opredeliteli Faune SSSR</source><publisher-loc>Leningrad</publisher-loc><size units="page">38</size></element-citation></ref><ref id="B1257592"><element-citation xmlns:xlink="http://www.w3.org/1999/xlink" publication-type="book" xlink:type="simple"><person-group person-group-type="author"><name name-style="western"><surname>Dlussky</surname><given-names>G. M.</given-names></name><name name-style="western"><surname>Soyunov</surname><given-names>O. S.</given-names></name><name name-style="western"><surname>Zabelin</surname><given-names>S. I.</given-names></name></person-group><year>1990</year><source>Ants of Turkmenistan</source><publisher-name>Ylym Press</publisher-name><publisher-loc>Ashkhabad</publisher-loc><size units="page">273</size></element-citation></ref><ref id="B1186211"><element-citation xmlns:xlink="http://www.w3.org/1999/xlink" publication-type="article" xlink:type="simple"><person-group person-group-type="author"><name name-style="western"><surname>Radchenko</surname><given-names>A. G.</given-names></name></person-group><year>1997</year><article-title>A review of ants of the genus <italic><tp:taxon-name><tp:taxon-name-part taxon-name-part-type="genus">Cataglyphis</tp:taxon-name-part></tp:taxon-name></italic> Foerster (<tp:taxon-name><tp:taxon-name-part taxon-name-part-type="order">Hymenoptera</tp:taxon-name-part></tp:taxon-name>, <tp:taxon-name><tp:taxon-name-part taxon-name-part-type="family">Formicidae</tp:taxon-name-part></tp:taxon-name>) from Asia</article-title><source>Entomological Review</source><volume>77</volume><fpage>684</fpage><lpage>698</lpage></element-citation></ref></ref-list></tp:taxon-treatment>
